# Supplementary material for: Ferroptosis and Sterol Biosynthesis Dysregulation in Granulosa Cells of Patients with Diminished Ovarian Reserve
Source: Antioxidants (Basel). 2025 Jun 17;14(6):749. doi: 10.3390/antiox14060749 (PMC12189052; doi:10.3390/antiox14060749)
Supplement: Supplementary file 1 [file antioxidants-14-00749-s001.zip]

Archive with 1 entries (1 files):
- Supplementary materials2025.06.24.pdf
